# Supplementary material for: Positive Association between the Use of Quinolones in Food Animals and the Prevalence of Fluoroquinolone Resistance in E. coli and K. pneumoniae, A. baumannii and P. aeruginosa: A Global Ecological Analysis
Source: Antibiotics (Basel). 2021 Oct 1;10(10):1193. doi: 10.3390/antibiotics10101193 (PMC8532820; doi:10.3390/antibiotics10101193)
Supplement: Supplementary file 1 [file antibiotics-10-01193-s001.zip]

Archive with 1 entries (1 files):
- antibiotics-1396412-supplementary.pdf
